# Supplementary material for: Formation and Characterization of Self-Assembled Rice Protein Hydrolysate Nanoparticles as Soy Isoflavone Delivery Systems
Source: Foods. 2023 Apr 4;12(7):1523. doi: 10.3390/foods12071523 (PMC10094372; doi:10.3390/foods12071523)
Supplement: Supplementary file 1 [file foods-12-01523-s001.zip]

Archive with 1 entries (1 files):
- foods-2291939-supplementary.docx
